# Supplementary material for: Heterogeneity of γδ T-cell subsets and their clinical correlation in patients with AML
Source: Front Immunol. 2025 Apr 1;16:1552235. doi: 10.3389/fimmu.2025.1552235 (PMC11996841; doi:10.3389/fimmu.2025.1552235)
Supplement: Supplementary file 3 [file DataSheet3.xlsx]

## Sheet: 加上危险分层
HI	GD												VD1+												VD2+												VD1-VD2-
住院号	GD	GD+NKG2D+	GD+TIGIT+	GD+FOXP3+	GD+NKG2D-TIGIT+	GD+NKG2D+TIGIT+	GD+NKG2D+TIGIT-	GD+NKG2D-TIGIT-	GD+NKG2D-FOXP3+	GD+NKG2D+FOXP3+	GD+NKG2D+FOXP3-	GD+NKG2D-FOXP3-	VD1	VD1+NKG2D+	VD1+TIGIT+	VD1+FOXP3+	VD1+NKG2D-TIGIT+	VD1+NKG2D+TIGIT+	VD1+NKG2D+TIGIT-	VD1+NKG2D-TIGIT-	VD1+NKG2D-FOXP3+	VD1+NKG2D+FOXP3+	VD1+NKG2D+FOXP3-	VD1+NKG2D-FOXP3-	VD2	VD2+NKG2D+	VD2+TIGIT+	VD2+FOXP3+	VD2+NKG2D-TIGIT+	VD2+NKG2D+TIGIT+	VD2+NKG2D+TIGIT-	VD2+NKG2D-TIGIT-	VD2+NKG2D-FOXP3+	VD2+NKG2D+FOXP3+	VD2+NKG2D+FOXP3-	VD2+NKG2D-FOXP3-	VD1-VD2-	VD1-VD2-NKG2D+	VD1-VD2-TIGIT+	VD1-VD2-FOXP3+	VD1-VD2-NKG2D-TIGIT+	VD1-VD2-NKG2D+TIGIT+	VD1-VD2-NKG2D+TIGIT-	VD1-VD2-NKG2D-TIGIT-	VD1-VD2-NKG2D-FOXP3+	VD1-VD2-NKG2D+FOXP3+	VD1-VD2-NKG2D+FOXP3-	VD1-VD2-NKG2D-FOXP3-
HI-1	9.03	61.6	32.6	0.82	8.06	23	38.6	30.4	0.32	0.28	62.3	37.1	9.6	86.2	89.1	1.37	11.4	77.2	8.95	2.43	0.61	0.91	85.3	13.2	49.5	71.4	13.6	0.85	2.09	11.8	60.9	25.2	0.35	0.56	72.2	26.9	40.7	53.1	55.4	0.64	16.5	43	9.56	31	0.5	0.25	55.2	44.1
HI-2	6.36	87.9	9.05	0.11	1.03	3.59	85.4	9.93	0.16	0.13	91.6	8.13	2.59	84.7	23.5	0.55	3.28	23.5	53	20.2	0	0.55	90.7	8.74	81	93.8	1.05	0.035	0.035	1.08	92.1	6.75	0	0.035	93.7	6.25	16.5	70	8.35	0.52	3.61	4.73	68.2	23.5	0.43	0.086	71.3	28.1
HI-3	8.1	89.9	16.6	0.39	0.63	14.9	76.6	7.84	0	0.13	90.6	9.28	0.97	79.4	19.4	0.65	1.94	32.3	47.1	18.7	0	0.65	78.7	20.6	82.4	90.1	0.75	0.03	0.015	0.91	93.3	5.76	0.00759	0.023	93.4	6.56	16.6	91.5	89.2	0.075	0.53	88.7	10	0.79	0	0.038	93	6.93
HI-4	7.21	94.4	23.2	0.58	0.93	20.6	74.6	3.84	0.29	0.29	92.3	7.16	15.3	85.9	86.3	0	13.7	75.2	10.3	0.76	0	0	85.5	14.5	65.1	90.1	2.06	0.18	0.36	3.04	86	10.6	0.09	0.09	83.4	16.4	19.2	76	45.3	1.22	4.56	38	38.3	19.1	0.91	0.3	73.9	24.9
HI-5	4.72	92	89.7	0.37	3.23	84	7.97	4.75	0.25	0.23	91.5	8.07	45.5	91.9	58.9	0.11	9.14	52.4	35.9	2.59	0	0.16	90.8	9.01	5.26	91.6	16.6	1.17	0.7	18.2	73.4	7.71	0	0.93	90.7	8.41	49.3	83.7	82.9	0.7	5.53	75.2	10.5	8.79	0.45	0.25	84	15.3
HI-6	4.19	79.7	68.4	0.24	5.23	61.4	16.1	17.3	0.068	0.22	77.8	21.9	7.88	88.7	94.2	0.58	10.7	83.2	2.89	3.18	0.43	0.87	86.4	12.3	35.4	89.3	12.2	0.29	1.03	7.72	73.4	17.9	0.19	0.87	89.6	9.3	56.5	63.5	58.5	0.28	7.46	48.1	14.2	30.2	0.081	0.22	63.3	36.4
HI-7	8.53	91.3	17.9	0.42	0.92	13.4	79.1	6.63	0.24	0.18	89.5	10.1	8.78	82.9	77.7	1.1	4.97	73.7	15.5	5.89	0.18	0.55	82.3	16.9	86.2	78	4.48	0.39	0.43	12.7	81.3	5.57	0.26	0.23	80.5	19	5.12	67.8	27.1	1.58	9.15	26.2	39.4	25.2	0.95	0.63	65.6	32.8
HI-8	4.89	79.1	18.6	1.12	5.97	11.2	70.8	12.1	1.04	0.11	76.9	22	14.1	25.5	49.1	1.51	55.8	10.4	14.2	19.7	1.13	0.38	25	73.5	69.2	83	5.86	1.39	0.62	6.71	70.6	22.1	1.35	0.077	84.8	13.8	16.6	72.9	57.2	0.48	3.54	50.9	22.9	22.7	0.32	0	69.4	30.3
HI-9	11.2	80.2	5.16	1.94	0.04	3.72	84.3	12	0.18	0.27	82.5	17	3.28	88.2	73	4.17	1.96	70.6	18.6	8.82	0.49	4.41	86.5	8.58	92.4	83.2	1.23	1.26	0.0087	1.31	93.1	5.54	0.17	0.29	86	13.5	4.53	73.2	33.9	2.13	1.07	34.1	39.1	25.8	0.36	1.95	71.8	25.9
HI-10	5.16	74.5	62.5	1.96	7.71	55.6	14.7	22	0.84	1.08	74.2	23.8	22.6	92.2	91.8	0.71	12.1	80	6.19	1.68	0.088	0.88	84.4	14.7	81.4	68.7	37.4	2.18	3.34	21.1	39.5	36	1.77	1.94	69.1	27.2	22.3	72	55.8	1.79	4.84	52.5	19.6	23.1	0.63	0.9	71.1	27.4
HI-11	11.6	82.2	46.9	1.1	4.85	43.1	37.4	14.6	0.25	1.02	80.5	18.2	4.81	93.1	64.1	1.31	4.11	68.4	24.5	2.99	0	0.93	92	7.1	55.7	85.8	13.5	1.24	0.62	17.8	74.5	7.1	0.23	1.05	88.2	10.5	39.1	47.3	25.1	0.99	11.3	14.2	30.3	44.2	0.39	0.54	46.7	52.4
HI-12	8.63	78.3	26.7	0.12	2.03	24.8	56.6	16.6	0.05	0.1	78.2	21.7	19.3	87.7	95	0	11	83.9	3.74	1.3	0	0	87.7	12.3	11.7	94.8	29.7	0.86	7.33	44.5	39.5	8.62	0.57	0.57	88.8	10.1	69.2	74.4	21	0.048	0.82	16.6	75.1	7.45	0	0.048	74.3	25.6
HI-13	18.2	88.5	9.34	1.41	0.84	7.34	81.2	10.6	0.13	0.66	87.9	11.3	1.21	43.4	63.9	4.1	36.1	27.9	17.2	18.9	0.82	3.28	41.8	54.1	97.7	89.7	9.38	0.9	0.34	7.35	78.5	13.8	0.11	1.07	88.6	10.2	1.16	41.9	13.7	1.71	2.56	13.7	23.9	59.8	1.71	0	39.3	59
HI-14	8.4	78.3	8.71	0.83	3.52	5.01	80	11.4	0.36	0.48	77.8	21.4	8.11	30.5	80.5	0.37	58.8	22.8	8.46	9.93	1.47	1.1	25.7	71.7	85.4	72.3	7.79	0.63	1.22	6.88	69.6	22.3	0.42	1.19	79.3	19.1	6.83	77.7	17	3.93	0.44	16.6	61.1	21.8	3.06	0.87	79.9	16.2
HI-15	10.8	68.1	17.6	2.87	1.08	21.1	59.9	17.9	1.79	0	79.6	18.6	16.8	78.7	21.3	4.26	0	61.7	23.4	14.9	0	4.26	59.6	36.2	88.5	77.7	14.2	2.43	0	8.1	74.9	17	2.43	0	89.5	8.1	5.02	57.1	28.6	0	0	21.4	50	28.6	0	0	71.4	28.6
HI-16	7.15	82.4	7.89	0.39	3.45	5.15	79.5	11.9	0.22	0.22	84.5	15.1	6.46	50	83.8	1.35	46.6	46.6	3.38	3.38	0.68	0.68	50	48.6	88.6	86.9	1.77	0.3	0.39	3.45	83.4	12.8	0.3	0.098	82.9	16.7	4.93	83.2	8.85	0.88	4.42	6.19	76.1	13.3	0	0.88	82.3	16.8
HI-17	11	85	22	0.95	13.8	10.2	65.2	10.8	0.95	0	87.8	11.2	21.9	21.3	93.3	0	17.7	42.1	22.8	17.3	0	0	21.3	78.7	75	90.9	5.64	1.27	0.58	7.59	77.4	14.4	1.27	0.23	88.5	10	2.85	60.6	69.7	0	18.2	51.5	12.1	18.2	0	0	60.6	39.4
HI-18	12.6	93.4	5.81	0.5	5.36	9.98	73.3	11.4	0.34	0.21	87.5	12	2.48	66	76.6	2.13	19.1	50	25.5	5.32	0	3.19	74.5	22.3	93.4	94.1	4.07	0.48	0.028	0.51	87.5	12	0.37	0.11	85.7	13.8	4.2	86.8	60.4	3.14	7.55	52.8	34	5.66	0.63	3.77	84.3	11.3
HI-19	7.01	58.3	35.3	0.29	4.02	39.9	30.9	25.2	2.21	0.18	68.7	28.9	16.4	86.3	61.8	0.55	8.41	39.6	34.7	17.3	0.22	1.55	87.1	11.2	42.5	88.7	23.5	0.98	1.11	45.3	43.6	10	3.66	0.3	90.2	5.84	73.3	30.4	26.2	0.12	12.2	14.1	20	53.7	0.062	0.062	30.3	69.5
HI-20	8.05	87.4	18.7	1.22	2.62	47.3	43.8	6.29	0.95	0.27	84.1	14.6	1.86	67	52.3	2.27	6.82	45.5	19.3	28.4	0	2.27	64.8	33	81.9	89.1	37.4	1.18	1.67	25.7	63.4	9.22	0.93	0.26	88.8	9.97	17.3	68	48	1.34	11.4	40.3	24.8	23.4	0.97	0.37	64.8	33.9
HI-21	10.4	90.5	30.8	0.085	3.32	23.5	64.1	9.1	0.071	0.071	91.1	8.74	8.3	76.2	79.8	1.03	23.8	59.2	15.3	1.72	0.17	0.51	78.2	21.1	76.3	93.8	18.5	0.037	0.8	13.1	78	8.12	0.019	0.075	84.4	15.5	15.4	75.5	62.5	0.46	11.9	51.2	15.3	21.7	0.46	0	74.6	24.9
HI-22	5	71.3	27.5	2.93	9.93	16.4	54.4	19.2	2.46	2.98	67.9	26.7	9.72	84.4	46.2	3.23	10.8	33.3	47.3	8.6	3.23	3.23	77.4	16.1	58.7	94.1	16	2.49	1.69	13.4	77.7	7.12	0.62	1.69	92.4	5.25	32.8	20.9	41.4	6.21	25.3	15.4	8.28	51	0.32	0.32	24.2	75.2
HI-23	17.9	88	8.05	0.2	1.6	7.49	85.6	5.3	0.056	0.39	87.2	12.4	3.48	84	84.5	1.6	11.8	72.7	13.4	2.14	0	2.14	84	13.9	92.6	87.3	8.94	0.32	0.54	10.1	77.3	12.1	0.02	0.18	89.2	10.6	3.96	84	79.8	3.76	9.86	70	13.6	6.57	1.41	2.82	86.4	9.39
HI-24	12.2	87.7	12.4	2.75	1.16	19.8	70	9.04	1.01	3.09	82.2	13.7	2.16	68.5	66.9	3.85	14.6	49.2	18.5	17.7	0	1.54	69.2	29.2	85	82.7	15	2.58	0.78	9.94	80.6	8.65	0.9	1.95	83.8	13.4	13.6	80.8	70.1	7.79	3.04	69.8	9.73	17.4	1.09	5.23	74.3	19.3
HI-25	2.3	89.5	48.9	3.26	3.69	45.1	42	9.22	0.71	2.84	84.3	12.2	20.1	73.2	47.2	2.82	2.11	76.8	19	2.11	2.82	0	73.9	23.2	28.7	81.7	13.9	5.45	1.49	15.8	65.8	16.8	1.98	3.96	79.2	14.9	23.7	80.2	35.3	4.79	2.99	36.5	49.1	11.4	1.2	2.4	83.8	12.6
HI-26	10.2	71	19.5	0.89	3.33	16.3	54.7	25.7	0.61	0.39	70.6	28.4	7.32	55.3	78.8	0.76	35.6	44.7	10.6	9.09	2.27	0	55.3	42.4	75.1	98	15.5	0.89	0.3	19.6	78.4	1.7	0.15	0.74	97.3	1.85	17.9	59	56.5	0.93	7.76	48.4	18.9	24.8	0.62	0.31	58.7	40.4
HI-27	5.1	67.6	33.7	1.85	13.9	20.5	48.5	17.1	0.95	0.9	68.1	30	33.5	66.7	88.6	2.05	24.4	63.4	4.1	8.04	1.1	0.95	68.9	29	62.5	72.9	6.93	2.45	1.01	6.17	68.2	24.6	1.01	0.17	74.2	24.6	4.65	48.9	37.5	9.09	10.2	27.3	23.9	38.6	6.82	2.27	45.5	45.5
AML-DN	GD												VD1+												VD2+												VD1-VD2-
编号	GD	GD+NKG2D+	GD+TIGIT+	GD+FOXP3+	GD+NKG2D-TIGIT+	GD+NKG2D+TIGIT+	GD+NKG2D+TIGIT-	GD+NKG2D-TIGIT-	GD+NKG2D-FOXP3+	GD+NKG2D+FOXP3+	GD+NKG2D+FOXP3-	GD+NKG2D-FOXP3-	VD1	VD1+NKG2D+	VD1+TIGIT+	VD1+FOXP3+	VD1+NKG2D-TIGIT+	VD1+NKG2D+TIGIT+	VD1+NKG2D+TIGIT-	VD1+NKG2D-TIGIT-	VD1+NKG2D-FOXP3+	VD1+NKG2D+FOXP3+	VD1+NKG2D+FOXP3-	VD1+NKG2D-FOXP3-	VD2	VD2+NKG2D+	VD2+TIGIT+	VD2+FOXP3+	VD2+NKG2D-TIGIT+	VD2+NKG2D+TIGIT+	VD2+NKG2D+TIGIT-	VD2+NKG2D-TIGIT-	VD2+NKG2D-FOXP3+	VD2+NKG2D+FOXP3+	VD2+NKG2D+FOXP3-	VD2+NKG2D-FOXP3-	VD1-VD2-	VD1-VD2-NKG2D+	VD1-VD2-TIGIT+	VD1-VD2-FOXP3+	VD1-VD2-NKG2D-TIGIT+	VD1-VD2-NKG2D+TIGIT+	VD1-VD2-NKG2D+TIGIT-	VD1-VD2-NKG2D-TIGIT-	VD1-VD2-NKG2D-FOXP3+	VD1-VD2-NKG2D+FOXP3+	VD1-VD2-NKG2D+FOXP3-	VD1-VD2-NKG2D-FOXP3-
DN-1	5.87	20	69.1	7.58	46	20.9	6.68	26.3	9.39	1.08	9.39	80.1	56.9	9.84	69.8	7.62	63.5	8.57	1.59	26.3	4.76	0	9.21	86	27.4	15.1	44.7	8.55	38.8	6.58	1.97	52.6	5.26	3.29	5.26	86.2	14.1	5.77	2.88	82.7	1.92	1.92	13.5	1.92	81.7	0.96	4.81	12.5
DN-2	3.15	10.8	87.9	2.92	60.5	24.5	3.67	11.3	2.92	0.34	10.9	85.8	54.5	28	89	4.21	59.8	33.5	2.05	4.65	2.48	0.64	13.3	83.6	31.9	36.5	89.1	8.02	56.5	37.3	1.82	4.4	5.02	0.86	18.9	75.2	13.3	69.4	53	10.2	7.97	48.5	19.2	24.3	6.57	4.19	67.3	21.9
DN-3	4.31	74.5	81	7.43	25.4	56.9	6.68	11	4.88	12.2	57.7	25.1	9.72	21.8	48.1	3.76	40.6	14.2	13.7	31.4	3.44	0.82	20.9	74.8	73.2	35.5	83.5	7.78	34.4	32.5	11.4	21.6	4.06	3.8	47.4	44.7	12.9	50.7	41.2	4.3	10.2	35.4	18.6	10.2	2.58	2.58	49.6	45.2
DN-4	1.39	52.4	73.1	2.1	22.2	37.7	11.4	28.7	0.6	1.8	52.4	45.2	31.4	31.4	93.3	1.9	43.8	42.9	5.71	7.62	4.76	0	37.1	58.1	28.7	36.5	70.8	8.33	38.5	32.3	8.33	20.8	4.17	4.17	43.8	47.9	39.2	27.5	46.6	0	6.11	32.8	21.4	6.11	0	0	28.2	71.8
DN-5	2.8	43.1	85.1	6.49	58.3	25.4	4.03	12.3	3.39	3.98	37.8	54.9	52.5	16.7	91.7	2.3	74.8	13.3	1.55	10.3	4.5	2.25	12.6	80.6	13.8	32.2	88.1	16.2	53.9	31.5	0.36	14.2	9.96	5.87	29.4	54.8	30.3	63.9	89	5.18	29.6	57.5	9.15	29.6	3.08	1.21	25.3	70.4
DN-6	3.52	44.2	30.4	1.94	22.1	8.28	14	55.5	1.16	0.97	43.2	54.7	13.2	23.5	77.9	5.88	62.1	17.3	8.82	11.8	2.21	0	14.3	83.5	76.5	35.8	43.4	1.77	24.1	7.47	16.6	51.9	1.46	0.7	28.1	69.7	10.5	29.5	35.9	5.53	19.4	20.3	16.1	19.4	4.15	1.38	31.8	62.7
DN-7	4.95	36.2	33	1.63	24.9	10.3	17.6	47.3	4.25	6.47	53.8	35.5	28.2	34.6	79.4	2.23	48.9	32.5	8.66	12.6	1.21	0.56	31.4	69.5	62.3	36.5	34.6	5.77	11.4	4.63	14.6	69.4	3.91	0.88	25.5	69.7	8.03	25.5	54.2	4.58	35.3	18.3	15	35.3	4.9	1.31	29.4	64.4
DN-8	6.97	37.1	52	1.58	36.4	24.2	12.9	26.5	0.63	0.13	36.9	62.3	10.6	30.6	87.3	2.08	58.4	31.1	2.2	8.31	1.22	0.37	35.5	63.4	88	24.3	46.7	3.84	36.7	15	11.2	37.2	1.47	0.66	27.5	70.3	1.41	15.6	45	14.7	23.9	17.4	5.5	23.9	6.42	2.75	13.8	77.1
DN-9	5.17	36	15.6	4.33	12.1	1.88	30.5	55.6	3.44	2.12	30.2	64.2	4.19	11.2	82	2.6	73	7.87	6.74	12.4	2.6	0	7.87	88.8	88.5	24.7	8.3	3.83	4.68	2.18	26.1	67.1	3.41	1.38	26.9	68.3	6.6	3.97	44.4	11.3	32.5	3.31	7.95	32.5	9.93	0.66	3.31	86.1
DN-10	3.88	23.2	19	6.05	11.5	5.29	21.6	61.5	6.52	2.74	18.4	72.3	12.9	15.4	72.8	6.62	60.3	12.5	5.88	21.3	5.88	1.47	11	81.6	48	38.4	9.06	9.06	4.53	1.77	32.1	61.6	3.74	2.76	37.8	55.7	38.5	28.5	7.62	16.7	5.41	2.21	26.3	5.41	9.83	8.11	26.8	55.3
DN-11	6.56	30.7	29.9	1.33	17.9	11.3	19.5	51.3	2.61	0.52	7.48	89.4	9.86	30.6	80.6	2.94	58.8	24.7	5.88	10.6	1.76	5.29	25.3	67.6	85.9	38.7	32.7	0.68	11.9	11.3	27.4	49.4	0.2	0.95	37.8	61	4.29	35.1	67.6	2.7	31.1	17.6	21.6	31.1	1.35	1.35	35.1	62.2
DN-12	3.98	61.9	70.2	1.54	12.6	56.3	11.4	19.7	0.53	1.94	65	32.5	5.67	38.6	70.2	1.37	48.2	25.4	3.43	13.2	0.34	1.2	38.6	59.9	29.5	16.1	83.9	1.65	68.8	17.9	1.39	12.2	4.26	0.76	13.4	80.6	67.1	58.5	53.8	1.15	14.5	46.7	13.7	14.5	0.41	0.55	58.5	40.5
DN-13	5.78	15	91.2	3.44	29	62.8	1.66	6.46	3.17	0.12	24.2	72.4	14.8	17.3	65.7	8.91	50.3	16.2	3.93	29.6	8.91	1.83	14.9	74.3	72.3	13.7	84.6	6.74	65.2	11.3	2.41	26.3	3.48	0.91	10.8	84.8	13.9	27.8	45.8	21.1	34.2	24.2	7.5	34.2	21.4	0	28.9	49.7
DN-14	1.75	26.7	53.5	10.2	24.9	27.4	1.75	45.3	8.79	3.88	23	64.3	14.4	23	78	11.3	62.6	12.5	4.11	20.3	9.24	2.46	16.6	71.7	83	22.5	53.5	12.1	34.4	19.1	0.75	45.7	5.1	0.43	22.6	72.2	18.8	46.8	62.3	83.3	24.4	41.2	5.68	24.4	45.7	35.8	9.94	8.52
DN-15	3.59	10.7	66.5	5.25	55.5	10.6	0.74	33.2	3.44	1.62	16.2	82.7	28.1	20.1	72.1	9.35	50.7	24	0.84	24.5	5.4	2.16	16.3	63.1	72.5	10.5	60.5	6.17	53	6.41	1.39	39.2	9.98	1.07	5.52	83.4	16.8	16.8	65.2	5.87	51	19.2	0.4	51	5.67	0.81	17.2	76.3
DN-16	6.8	68.1	41.5	3.78	22.2	19.1	24.8	33.9	1.27	0.92	67	31.9	23.1	19.7	84.5	3.1	67.4	17.2	3	12.4	3	0.5	19.2	77.3	53.2	30	32.4	5.51	14.9	6.73	15	65.1	3.86	0.3	22	72.6	38.6	18.9	49.2	1.46	32.1	16	5.56	32.1	1.23	0.25	20.1	78.5
DN-17	1.18	27.9	38.7	3.03	29.1	8.42	13.8	48.7	3.87	0.23	19.3	76.6	23	14.8	86.5	6.58	75	10.9	1.97	12.2	6.58	0	18.4	75	55.8	7.74	5.3	3.4	3.67	0	14	82.6	3.53	0.14	17.7	78.7	20.5	35.9	64.1	2.59	37.8	25.2	5.56	37.8	1.48	0	27.4	71.1
DN-18	3.21	22.4	60.8	3.91	26	28.2	2.28	36.7	3.7	0.22	20.2	75.9	37.9	12.9	84.5	2.29	73.4	20.3	0	6.3	2.29	0	10.3	87.1	33.4	4.23	10.4	8.47	7.82	4.56	3.58	80.5	8.47	0	7.49	84	37.6	11.6	77.5	3.18	66.2	11.3	0.29	66.2	3.47	0.29	16.5	79.8
DN-19	2.87	20.7	59.5	4.51	49	11.5	6.1	33.5	2.19	1.81	17.9	85.9	54.8	18.5	79.9	6.4	72	4.53	0.83	22.9	4.07	1.33	6.03	88.6	26.4	8.52	36.8	8.45	28.8	4.57	3.95	62.6	5.41	2.56	7.76	86.8	37.2	10.9	42.6	6.18	40.9	8.59	2.36	40.9	4.12	2.36	12.8	80.8
DN-20	2.8	25.3	65.8	6.17	35	20.4	6.65	39.2	6.01	1.11	22.2	70.7	4.11	23.1	80.8	15.4	61.5	23.1	0	15.4	3.85	7.69	11.5	76.9	26.6	21.4	51.2	8.93	38.7	12.5	6.55	39.9	11.9	2.38	17.9	70.2	69.8	18.8	57.4	8.39	36.5	18.4	4.31	36.5	7.03	4.76	25.9	62.4
DN-21	5.22	22.9	54.2	7.7	34.2	11.6	7.18	47.1	4.72	0.81	19	75.4	13.8	19.5	72.5	3.73	58.9	17.3	2.13	21.6	11.7	1.6	16	70.7	9.36	24	47.2	9.84	31.1	4.33	11	53.5	8.66	1.18	26	64.2	69.7	23.6	60.3	7.02	46.7	19	3.93	46.7	2.27	2.89	27.7	67.1
DN-22	7.47	21.2	33.9	6.56	24.2	10.7	9.26	55.9	4.69	1.44	19.8	74.1	0.36	14.3	66.7	19	52.4	14.3	4.76	28.6	19	0	14.3	66.7	95.3	2.59	41.4	6.71	32.7	3	1.12	63.2	6.15	0.23	4.42	89.2	4.42	28.8	53.1	7.31	33.1	26.5	1.92	33.1	6.15	1.54	26.9	65.4
DN-23	3.43	12.7	58.2	5.1	46.6	8	14.6	33.5	2.79	0.96	13.3	82.9	45.4	7.39	89.4	3.31	75	14.6	3.08	8.36	3.23	0.077	8.24	88.4	38.4	10.4	15.6	0.82	12	3.77	10.8	73.5	1.55	0.14	18	80.4	16.6	52.4	58.1	2.64	22.2	42.2	15.8	22.2	2.22	0.42	54.5	42.8
DN-24	4.54	19.9	14.3	7.19	5.4	3.99	10.9	77.3	9.71	2.41	16.4	71.5	5.46	12.5	56.7	9.62	37.5	18.3	5.77	38.5	6.73	2.88	12.5	67.3	79.4	7.33	76.2	9.11	73.2	5.42	2.18	19.2	8.06	2.05	10.6	80	15.6	14.4	27.5	11.4	21.1	8.39	6.04	21.1	10.4	2.01	13.1	74.5
DN-25	2.46	50.8	69.7	6.03	25.7	44	6.39	23.9	1.07	0.46	50.3	48.2	39.4	9.86	92	4.93	83.7	14.4	0.78	7.13	6.49	0.78	10.9	81.8	12.2	20.1	46.9	4.18	31.4	15.5	0.42	52.7	4.6	0.42	12.6	82.4	48.6	7.16	51.1	1.26	45.1	7.79	0.63	45.1	0.74	0	9.68	89.6
AML-CR	GD												VD1+												VD2+												VD1-VD2-
编号	GD	GD+NKG2D+	GD+TIGIT+	GD+FOXP3+	GD+NKG2D-TIGIT+	GD+NKG2D+TIGIT+	GD+NKG2D+TIGIT-	GD+NKG2D-TIGIT-	GD+NKG2D-FOXP3+	GD+NKG2D+FOXP3+	GD+NKG2D+FOXP3-	GD+NKG2D-FOXP3-	VD1	VD1+NKG2D+	VD1+TIGIT+	VD1+FOXP3+	VD1+NKG2D-TIGIT+	VD1+NKG2D+TIGIT+	VD1+NKG2D+TIGIT-	VD1+NKG2D-TIGIT-	VD1+NKG2D-FOXP3+	VD1+NKG2D+FOXP3+	VD1+NKG2D+FOXP3-	VD1+NKG2D-FOXP3-	VD2	VD2+NKG2D+	VD2+TIGIT+	VD2+FOXP3+	VD2+NKG2D-TIGIT+	VD2+NKG2D+TIGIT+	VD2+NKG2D+TIGIT-	VD2+NKG2D-TIGIT-	VD2+NKG2D-FOXP3+	VD2+NKG2D+FOXP3+	VD2+NKG2D+FOXP3-	VD2+NKG2D-FOXP3-	VD1-VD2-	VD1-VD2-NKG2D+	VD1-VD2-TIGIT+	VD1-VD2-FOXP3+	VD1-VD2-NKG2D-TIGIT+	VD1-VD2-NKG2D+TIGIT+	VD1-VD2-NKG2D+TIGIT-	VD1-VD2-NKG2D-TIGIT-	VD1-VD2-NKG2D-FOXP3+	VD1-VD2-NKG2D+FOXP3+	VD1-VD2-NKG2D+FOXP3-	VD1-VD2-NKG2D-FOXP3-
CR-1	6.59	63.2	53.1	2.45	7.27	43.9	18.6	30.2	1.66	1.94	59	37.4	4.05	60.4	42.2	1.17	12.2	33.5	34	20.4	1.17	2.81	65.6	30.4	30.5	79.1	23.1	1.68	5.34	50.3	34.5	9.84	1.05	3.72	73.8	21.4	66.5	44.5	38.8	2.22	14.2	26.7	17.3	41.7	1.44	0.86	45.4	52.4
CR-2	5.62	79.5	66.2	1.22	4.31	70.4	6.59	18.7	0.52	3.48	77.7	18.3	6.28	69.3	44.9	2.64	4.62	52.8	17.5	25.1	0.99	2.64	70	26.4	59.3	78.5	51.5	0.94	5.8	45.3	38.8	10	1.01	3.67	69.3	26	35	43.7	41.3	1.65	9.28	32.9	10.3	47.5	1	0.59	45.6	52.8
CR-3	7.72	27.9	14.2	4.58	10.3	7.68	21.2	60.9	7.91	8.24	22.5	61.3	5.65	74.1	55.8	4.91	21	42.4	35.3	1.34	2.68	5.36	46.4	45.5	53.2	85.2	17.2	3.59	4.02	10.8	60.8	24.4	0.38	4.74	77.7	17.2	44.8	42.3	12.4	4.32	5.61	4.96	40	49.4	2.98	2.51	39.8	54.7
CR-4	8.54	71.6	59.3	1.1	3.4	58.9	13.2	24.5	0.48	1.33	69.6	28.6	3.45	88.4	67.4	2.9	4.35	63	24.6	7.97	2.17	1.45	61.6	34.8	39.3	83.3	63.8	0.83	6.24	44.7	40.3	8.73	0.32	0.51	82.3	16.9	57.4	50.2	50.6	1.74	9.98	40.5	10.2	39.4	0.78	0.57	50	48.7
CR-5	10.8	67.4	44.6	1.14	8.32	38.6	29.4	23.6	0.45	0.57	68	31	9.49	79.3	74.6	2.57	3	75.6	16.3	5.14	1.28	2.57	79.6	16.5	42.1	75	46.8	3.48	3.61	38.8	50.1	7.44	0.26	3.09	88.6	8.08	48.6	34.7	44.9	2.06	18.9	24.8	9.92	46.4	0.7	0.42	34	64.9
CR-6	4.35	81.9	32.1	4.57	2.03	28.4	56.9	12.7	1.94	4.95	75.1	18.2	10.4	82	35.2	6.99	7.42	29.4	52.5	10.6	1.91	4.87	75	18.2	74.7	83.5	30.1	2.9	1.8	30.2	51.2	16.8	1.48	3.07	81.4	14	14.2	69	45.8	2.32	9.29	37.3	31.7	21.7	1.7	0.77	64.1	33.4
CR-7	9.61	64.4	31.1	2.7	15.2	17.7	48.6	18.5	0.98	2.12	60.2	36.7	11.4	56.6	29.5	3.23	7.68	20.9	62.3	9.11	0.7	1.18	57.5	40.6	58.8	69.1	21	3.47	3.95	10.2	56.5	29.3	1.46	4.25	69.6	24.7	39.4	32	34.5	4.31	19.5	14.6	27.6	38.4	1.88	2.56	50.2	45.4
CR-8	7.23	61.4	19.7	2.62	10.5	10.3	63.7	15.5	1.57	3.07	58.2	37.2	6.98	81.3	24.3	5.48	10.4	14.4	62.3	12.9	2.15	3.76	69.8	24.3	55.1	76.4	27.2	2.49	9.24	15.2	64.3	11.3	1.44	1.79	53.9	42.9	41.9	10.3	11.1	3.34	7.21	2.06	8.27	82.5	3.3	1.85	18.9	76
CR-9	16.7	95.6	6.14	1.34	0.94	2.76	83.9	12.4	0.55	3.54	83.1	12.8	3.97	72	22.8	1.92	4.67	5.77	65.4	24.2	1.1	1.1	70.9	26.9	81.1	85.3	3.62	1.21	0.36	1.33	83.8	14.5	0.2	1.04	84.3	14.5	14.9	98.6	3.97	4.04	1.4	1.91	96.7	0	0.073	5.73	92.9	1.32
CR-10	3.47	36.4	26.5	3.35	12.4	11.1	25.3	51.2	2.17	0.97	36.3	60.5	8.97	73.8	58	2.19	17	33	30.4	19.5	0.67	0.76	61.1	37.5	21.5	68.4	20.9	2.12	4.11	11.6	52	32.3	0.93	2.77	63.4	32.9	7.38	28.1	56.6	13.7	46.4	13.8	13.1	26.7	11.5	1.85	27.9	58.8
CR-11	6.04	45.3	27.1	5.57	17	5.89	40.7	36.4	3.18	0.57	46	50.3	1.85	63.6	21.8	3.64	10.3	14.5	49.1	26.1	1.82	0.61	62.4	35.2	42.1	87.9	18.4	1.6	0.48	18.4	70.4	10.7	1.71	1.42	70.7	26.1	63	7.19	33.6	11.5	30.4	3.63	2.96	63	10.7	0.43	6.76	82.1
CR-12	3.47	54.3	51.1	3.7	12.6	18.5	35.6	33.3	3.83	4.13	46	46	46.4	58.4	52	2.81	24.4	37.2	11.9	26.6	0.94	1.41	54.4	43.3	59.4	52.8	22	2.32	10.4	12.2	42.9	34.5	0.85	1.59	59.4	38.2	13.2	29.7	65.2	1.45	40.6	24.6	5.07	29.7	2.17	0	29.7	68.1
CR-13	4.54	66	26.2	1.41	7.73	17.8	42.4	32	1.2	0.57	68.1	30.1	23	84.6	30	2.22	10.6	32.9	11.7	44.8	1.7	3.39	36.2	58.7	63.3	83.9	21.6	1.28	1.14	18.4	68.4	12.1	1.47	3.6	83.2	11.7	13.8	28.1	43.5	3.03	30.1	12.1	13	44.8	3.03	0.65	22.3	74
CR-14	5.87	43.6	15.8	5.05	6.35	8.47	35.2	50	2.44	0.65	40.4	56.6	12.9	59.5	32.4	6.33	6.33	21.5	39.2	32.9	3.8	3.8	57	35.4	78.2	56.2	17.7	4.38	2.71	8.33	36.2	52.7	3.33	0.42	44.2	52.1	11.9	19.2	21.9	16.4	19.2	5.48	13.7	61.6	16.4	0	26	57.5
CR-15	9.3	64	10.4	1.69	3.85	10.8	58.1	27.2	1.64	1.47	50.5	46.4	2.35	50.5	34.7	4.21	13.7	17.9	51.6	16.8	0	4.74	61.6	33.7	95.1	53	10.8	1.27	1.76	10.6	62.2	25.5	1.39	0.92	48	49.7	2.67	38.9	28.7	12.5	22.2	4.63	33.8	39.4	11.6	1.85	40.7	45.8

## Sheet: Sheet3
	VD1-VD2-	NKG2D+	TIGIT+	FOXP3+	NKG2D-TIGIT+	NKG2D+TIGIT+	NKG2D+TIGIT-	NKG2D-TIGIT-	NKG2D-FOXP3+	NKG2D+FOXP3+	NKG2D+FOXP3-	NKG2D-FOXP3-		DN	VD1-VD2-	NKG2D+	TIGIT+	FOXP3+	NKG2D-TIGIT+	NKG2D+TIGIT+	NKG2D+TIGIT-	NKG2D-TIGIT-	NKG2D-FOXP3+	NKG2D+FOXP3+	NKG2D+FOXP3-	NKG2D-FOXP3-		CR	VD1-VD2-	NKG2D+	TIGIT+	FOXP3+	NKG2D-TIGIT+	NKG2D+TIGIT+	NKG2D+TIGIT-	NKG2D-TIGIT-	NKG2D-FOXP3+	NKG2D+FOXP3+	NKG2D+FOXP3-	NKG2D-FOXP3-
	40.7	53.1	35.4	0.64	16.5	43	9.56	31	0.5	0.25	55.2	44.1			14.1	5.77	28.8	12.7	1.92	1.92	13.5	1.92	19.7	0.96	4.81	32.5			66.5	44.5	38.8	5.22	14.2	26.7	17.3	41.7	1.44	0.86	45.4	52.4
	16.5	70	8.35	0.52	3.61	4.73	68.2	23.5	0.43	0.086	71.3	28.1			13.3	39.4	53	10.2	7.97	48.5	19.2	24.3	6.57	4.19	67.3	58.9			35	43.7	41.3	2.65	9.28	32.9	10.3	47.5	1	0.59	45.6	52.8
	16.6	91.5	49.2	0.075	0.53	68.7	10	0.79	0	0.038	93	6.93			12.9	50.7	41.2	4.3	10.2	35.4	18.6	10.2	2.58	2.58	49.6	45.2			44.8	42.3	12.4	4.32	5.61	4.96	40	49.4	2.98	2.51	39.8	54.7
	19.2	76	45.3	1.22	4.56	38	38.3	19.1	0.91	0.3	73.9	24.9			39.2	27.5	46.6	0	6.11	32.8	21.4	6.11	5.3	2.3	28.2	71.8			57.4	50.2	50.6	1.74	9.98	40.5	10.2	39.4	0.78	0.57	50	48.7
	49.3	83.7	42.9	0.7	5.53	55.2	10.5	8.79	0.45	0.25	84	15.3			30.3	33.9	89	5.18	29.6	57.5	9.15	29.6	3.08	1.21	25.3	70.4			48.6	34.7	44.9	2.06	18.9	24.8	9.92	46.4	0.7	0.42	34	64.9
	56.5	63.5	48.5	0.28	7.46	48.1	14.2	30.2	0.081	0.22	63.3	36.4			10.5	29.5	35.9	5.53	19.4	20.3	16.1	19.4	4.15	1.38	31.8	62.7			14.2	69	45.8	2.32	9.29	37.3	31.7	21.7	1.7	0.77	64.1	33.4
	5.12	67.8	27.1	1.58	9.15	26.2	39.4	25.2	0.95	0.63	65.6	32.8			8.03	25.5	54.2	4.58	35.3	18.3	15	35.3	4.9	1.31	29.4	64.4			39.4	32	34.5	7.31	19.5	14.6	27.6	38.4	1.88	2.56	50.2	45.4
	16.6	72.9	37.2	0.48	3.54	50.9	22.9	22.7	0.32	0	69.4	30.3			1.41	15.6	45	14.7	23.9	17.4	5.5	23.9	6.42	2.75	13.8	77.1			41.9	10.3	11.1	8.34	7.21	2.06	8.27	72.5	3.3	1.85	18.9	76
	4.53	73.2	33.9	2.13	1.07	34.1	39.1	25.8	0.36	1.95	71.8	25.9			6.6	3.97	44.4	11.3	32.5	3.31	7.95	32.5	9.93	0.66	3.31	86.1			14.9	50.6	3.97	5.04	1.4	1.91	46.7	0	0.73	4.33	57.7	1.32
	22.3	72	55.8	1.79	4.84	52.5	19.6	23.1	0.63	0.9	71.1	27.4			38.5	28.5	37.62	16.7	5.41	2.21	26.3	5.41	13.83	8.11	26.8	55.3			7.38	28.1	56.6	13.7	46.4	13.8	13.1	26.7	11.5	1.85	27.9	58.8
	39.1	47.3	25.1	0.99	11.3	14.2	30.3	44.2	0.39	0.54	46.7	52.4			4.29	35.1	67.6	2.7	31.1	17.6	21.6	31.1	1.35	1.35	35.1	62.2			63	7.19	33.6	11.5	30.4	3.63	2.96	63	6.7	0.43	6.76	82.1
	69.2	74.4	21	0.048	0.82	16.6	75.1	7.45	0	0.048	74.3	25.6			67.1	28.5	53.8	1.15	14.5	46.7	13.7	14.5	0.41	0.55	58.5	40.5			13.2	29.7	65.2	2.45	40.6	24.6	5.07	29.7	2.17	0	29.7	68.1
	1.16	41.9	13.7	1.71	2.56	13.7	23.9	59.8	1.71	0	39.3	49			13.9	27.8	45.8	21.1	34.2	24.2	7.5	34.2	21.4	1.2	28.9	49.7			13.8	28.1	43.5	3.03	30.1	12.1	13	44.8	3.03	0.65	22.3	74
	6.83	77.7	17	3.93	0.44	16.6	61.1	21.8	3.06	0.87	79.9	16.2			18.8	46.8	62.3	23.3	24.4	41.2	5.68	24.4	17.7	5.8	9.94	60.52			11.9	19.2	21.9	16.4	19.2	5.48	13.7	61.6	9.4	0	26	57.5
	5.02	57.1	28.6	0	0	21.4	50	28.6	0	0	71.4	28.6			16.8	16.8	65.2	5.87	51	19.2	0.4	59	5.67	0.81	17.2	76.3			2.67	38.9	28.7	12.5	22.2	4.63	33.8	39.4	11.6	1.85	40.7	45.8
	4.93	83.2	8.85	0.88	4.42	6.19	76.1	13.3	0	0.88	82.3	16.8			38.6	18.9	49.2	1.46	32.1	16	5.56	32.1	1.23	0.25	20.1	78.5			35	34.7	38.8	5.04	18.9	13.8	13.1	41.7	2.17	0.77	39.8	54.7
	2.85	60.6	39.7	0	18.2	51.5	12.1	18.2	0	0	60.6	39.4			20.5	35.9	64.1	2.59	37.8	25.2	5.56	37.8	1.48	0.33	27.4	71.1
	4.2	86.8	30.4	3.14	7.55	52.8	34	5.66	0.63	3.77	84.3	11.3			37.6	11.6	77.5	3.18	66.2	11.3	0.29	66.2	3.47	0.29	16.5	79.8
	73.3	30.4	26.2	0.12	12.2	14.1	20	53.7	0.062	0.062	30.3	39.5			37.2	10.9	42.6	6.18	40.9	8.59	2.36	40.9	4.12	2.36	12.8	80.8
	17.3	68	48	1.34	11.4	40.3	24.8	23.4	0.97	0.37	64.8	33.9			69.8	18.8	57.4	8.39	36.5	18.4	4.31	36.5	7.03	4.76	25.9	62.4
	15.4	75.5	62.5	0.46	11.9	51.2	15.3	21.7	0.46	0	74.6	24.9			69.7	23.6	60.3	7.02	46.7	19	3.93	46.7	2.27	2.89	27.7	67.1
	32.8	20.9	41.4	6.21	25.3	15.4	8.28	51	0.32	0.32	24.2	35.2			4.42	28.8	53.1	7.31	33.1	26.5	1.92	33.1	6.15	1.54	26.9	65.4
	3.96	84	29.8	3.76	9.86	70	13.6	6.57	1.41	2.82	86.4	9.39			16.6	52.4	58.1	2.64	22.2	42.2	15.8	22.2	2.22	0.42	54.5	42.8
	13.6	80.8	40.1	7.79	3.04	59.8	9.73	17.4	1.09	5.23	74.3	19.3			15.6	14.4	27.5	11.4	21.1	8.39	6.04	21.1	10.4	2.01	13.1	74.5
	23.7	80.2	35.3	4.79	2.99	36.5	49.1	11.4	1.2	2.4	83.8	12.6			48.6	7.16	51.1	1.26	45.1	7.79	0.63	45.1	0.74	0.88	9.68	89.6
	17.9	59	56.5	0.93	7.76	48.4	18.9	24.8	0.62	0.31	58.7	40.4			16.8	27.5	53	5.87	31.1	19	7.5	31.1	4.9	1.35	26.8	65.4
	4.65	48.9	37.5	9.09	10.2	27.3	23.9	38.6	6.82	2.27	45.5	45.5
	16.6	72	35.4	0.99	5.53	38	23.9	23.1	0.46	0.31	71.3	28.1
		VD1-VD2-
Dunn 多重比较检验
HI vs AML-DN		<0.0001	0.0004	<0.0001	<0.0001	0.0568	<0.0001	0.6086	<0.0001	0.0022	<0.0001	<0.0001
HI vs AML-CR		0.0005	>0.9999	0.0011	0.0155	0.0032	0.2191	0.0032	0.0009	0.3678	0.001	0.0004
AML-DN vs AML-CR		0.483	0.0095	>0.9999	0.3374	0.6539	0.1342	0.096	0.7293	0.5319	0.4291	0.4972
HI	16.6	72	35.4	0.99	5.53	38	23.9	23.1	0.46	0.31	71.3	28.1
DN	16.8	27.5	53	5.87	31.1	19	7.5	31.1	4.9	1.35	26.8	65.4
CR	35	34.7	38.8	5.04	18.9	13.8	13.1	41.7	2.17	0.77	39.8	54.7

## Sheet: Sheet2
HI/DN
非参数检验分析结果(简化纵向格式)
分类(中位数)	VD1-VD2-	VD1-VD2-NKG2D	VD1-VD2-TIGIT	VD1-VD2-FOXP3	VD1-VD2-NKG2D-TIGIT	VD1-VD2-NKG2D TIGIT	VD1-VD2-NKG2D TIGIT-	VD1-VD2-NKG2D-TIGIT-	VD1-VD2-NKG2D-FOXP3	VD1-VD2-NKG2D FOXP3	VD1-VD2-NKG2D FOXP3-	VD1-VD2-NKG2D-FOXP3-
1.0(n=27)	16.6	72	45.3	0.99	5.53	38	23.9	23.1	0.46	0.31	71.3	28.1
2.0(n=25)	16.8	27.5	53	5.87	31.1	19	7.5	31.1	4.15	1.31	26.8	65.4
MannWhitney检验统计量U 值	293	53	292	114	74.5	208	99	260.5	75.5	223	40	109
MannWhitney检验统计量z 值	-0.815	-5.211	-0.833	-4.094	-4.817	-2.372	-4.368	-1.41	-4.802	-2.103	-5.449	-4.185
p	0.415	0.000**	0.405	0.000**	0.000**	0.018*	0.000**	0.158	0.000**	0.035*	0.000**	0.000**
HI/CR
非参数检验分析结果(简化纵向格式)
分类(中位数)	VD1-VD2-	VD1-VD2-NKG2D	VD1-VD2-TIGIT	VD1-VD2-FOXP3	VD1-VD2-NKG2D-TIGIT	VD1-VD2-NKG2D TIGIT	VD1-VD2-NKG2D TIGIT-	VD1-VD2-NKG2D-TIGIT-	VD1-VD2-NKG2D-FOXP3	VD1-VD2-NKG2D FOXP3	VD1-VD2-NKG2D FOXP3-	VD1-VD2-NKG2D-FOXP3-
1.0(n=27)	16.6	72	45.3	0.99	5.53	38	23.9	23.1	0.46	0.31	71.3	28.1
2.0(n=15)	35	34.7	38.8	3.34	18.9	13.8	13.1	41.7	2.17	0.77	39.8	54.7
MannWhitney检验统计量U 值	154	62	156	77	81	79	137	87.5	60	142	63	70.5
MannWhitney检验统计量z 值	-1.273	-3.688	-1.221	-3.295	-3.189	-3.242	-1.719	-3.019	-3.744	-1.592	-3.662	-3.465
p	0.203	0.000**	0.222	0.001**	0.001**	0.001**	0.086	0.003**	0.000**	0.111	0.000**	0.001**
DN/CR
非参数检验分析结果(简化纵向格式)
分类(中位数)	VD1-VD2-	VD1-VD2-NKG2D	VD1-VD2-TIGIT	VD1-VD2-FOXP3	VD1-VD2-NKG2D-TIGIT	VD1-VD2-NKG2D TIGIT	VD1-VD2-NKG2D TIGIT-	VD1-VD2-NKG2D-TIGIT-	VD1-VD2-NKG2D-FOXP3	VD1-VD2-NKG2D FOXP3	VD1-VD2-NKG2D FOXP3-	VD1-VD2-NKG2D-FOXP3-
1.0(n=25)	16.8	27.5	53	5.87	31.1	19	7.5	31.1	4.15	1.31	26.8	65.4
2.0(n=15)	35	34.7	38.8	3.34	18.9	13.8	13.1	41.7	2.17	0.77	39.8	54.7
MannWhitney检验统计量U 值	162.5	135	95	145	115.5	143	112.5	102	148	167.5	110	142
MannWhitney检验统计量z 值	-0.698	-1.467	-2.584	-1.187	-2.012	-1.243	-2.095	-2.389	-1.104	-0.56	-2.165	-1.271
p	0.485	0.142	0.010**	0.235	0.044*	0.214	0.036*	0.017*	0.27	0.576	0.030*	0.204

## Sheet: 5月30日查资料-华医
姓名	住院号	危险分层	FAB分型	基因型	核型
梁瑞华	461219			PML/RARα(bcr3)融合基因（+）	t（15，17）阳性率94%
张小磊	463031			AML1/ETO融合基因阳性（+）	46XY，t（15，18）（q22，23），t（8，21）（q22；q22）[20]
焦旸	466088
黎渐佳	616366
余志刚	618341
洪浪开	646505
肖瑛	501693	高危	M5	FLT3-ITD、CEBPA阳性	分析失败
方道辉	213808			BCR-ABL阳性（+）；ASXL2、EZH2、TET2基因突变	46XY，del（9）（q13）
朱锐文	663520
叶银英	522984			NRAS、TP53突变，STAG2阳性
黄泽宣	638614
陈瑞娜	612975
麦少珊
杨振辉	P804104
何桂容	614483
姜丽艳	478092		M2b	AML1-ETO阳性	46XX，ins（21，8）（q22；q21q22）[20]
宋神带	482743		M5	MLL/AF9、EVI1（+）	47XX，+8,t（9，11）（q22，23）（p22；q23）[20]
吴锦华	482201		M5		47，XY,+8(10)
许少冰	642665
李华浓	499697		M5a	MLL/AF10+,WT1基因过表达	44，X,-Y,add(10)(p14),-11[4]/45,idem,+mar[6]
谢陈福	489490
颜小平	500304		M5b		46,XY[6]
蓝新平	641382
罗新友	523508		M5
陈妙	938837
